# Supplementary material for: Transcriptome-Wide Identification of the GRAS Transcription Factor Family in Pinus massoniana and Its Role in Regulating Development and Stress Response
Source: Int J Mol Sci. 2023 Jun 27;24(13):10690. doi: 10.3390/ijms241310690 (PMC10341488; doi:10.3390/ijms241310690)
Supplement: Supplementary file 1 [file ijms-24-10690-s001.zip]

Archive with 2 entries (2 files):
- Supplementary Materials.pdf
- Supplementary tables .xlsx
